# Supplementary material for: Chromosomal fusions trigger rediploidization of autopolyploid genomes
Source: Nature. 2026 Apr 22;654(8119):706–13. doi: 10.1038/s41586-026-10439-1 (PMC13275295; doi:10.1038/s41586-026-10439-1)
Supplement: Supplementary file 3 — Supplementary Tables 1–15. [file 41586_2026_10439_MOESM3_ESM.xlsx]

## Sheet: Table1
Supplementary Table 1 Statistic of short reads data of 11 snow carps
Genus	Group	Species	Ploidy	Estimated genome size	Source	SRA	Data size(Gb)
Aspiorhynchus	non-specialized	Aspiorhynchus laticeps	4	763729961	this study	SRR31583140	170
Schizothorax	non-specialized	Schizothorax oconnori	4	941313484	other	SRA (SRR9964271)	-
Schizothorax	non-specialized	Schizothorax wangchiachii	6	-	other	-	-
Diptychus	specialized	Diptychus maculatus	4	720640706	other	NGDC (CRR1223657)	-
Gymnodiptychus	specialized	Gymnodiptychus pachycheilus	4	811024145	this study	SRR31641709	155
Ptychobarbus	specialized	Ptychobarbus dipogon	20	-	this study	SRR31673395, SRR31673393, SRR31673396, SRR31673392, SRR31673394	605
Gymnocypris	highly specialized	Gymnocypris eckloni	4	773569044	other	SRA (SRR19439292)	-
Oxygymnocypris	highly specialized	Oxygymnocypris stewartii	4	772317135	other	SRA (SRR7641077)	-
Schizopygopsis	highly specialized	Schizopygopsis younghusbandi	4	755833385	this study	SRR32041989	110
Chuanchia	highly specialized	Chuanchia labiosa	4	840623705	this study	SRR31654093	150
Platypharodon	highly specialized	Platypharodon extremus	4	805110757	this study	SRR31671377	157
Herzensteinia	highly specialized	Herzensteinia microcephalus	4	724010527	this study	SRR31924750	180
							Sum:1,527

## Sheet: Table2
Supplementary Table 2 Statistics of published snow carps genomes
Published genome	Genus	Accession	Genome size	N50	Reference
Oxygymnocypris stewartii	Oxygymnocypris	GCA_003573665.1	1849224471	257093	The sequence and de novo assembly of Oxygymnocypris stewartii genome
Aspiorhynchus laticeps	Aspiorhynchus	GCA_023376895.1	1583238279	42708391	Chromosomal-scale genome assembly of the near-extinction big-head schizothorcin (Aspiorhynchus laticeps)
Schizothorax o'connori	Schizothorax	-	2067143420	241912	Genome of Tetraploid Fish Schizothorax o'connori Provides Insights into Early Re-diploidization and High-Altitude Adaptation
Schizothorax macropogon	Schizothorax	GCA_041051915.1	1420412499	59429369	A chromosome-level genome assembly of big-barbel schizothorcin, Schizothorax macropogon
Schizothorax lantsangensis	Schizothorax	GCA_027422415.1	972415673	36061986	-
Gymnocypris eckloni scoliostomus	Gymnocypris	GCA_027564155.1	948071110	37113662	Sympatric or micro-allopatric speciation in a glacial lake? Genomic islands support neither
Gymnocypris eckloni	Gymnocypris	GCA_024082105.1	918681488	43543958	Chromosome-level assembly of Gymnocypris eckloni genome
Gymnocypris przewalskii	Gymnocypris	-	2029228326	44980694	Chromosome-level genome of Tibetan naked carp (Gymnocypris przewalskii) provides insights into Tibetan highland adaptation
Schizopygopsis malacanthus	Schizopygopsis	GCA_027474115.1	913106877	36493036	-
Schizopygopsis younghusbandi	Schizopygopsis	GCA_040939985.1	864330816	36075408	-
Schizopygopsis pylzovi	Schizopygopsis	GCA_027422435.1	933587705	36056370	-

## Sheet: Table3
Supplementary Table 3 Statistic of sequencing data for S. younghusbandi
		No. reads	Total bases	Mean length	Max length	Biosample/SRA
HiFi	F1	5810562	102172679718	17584	69618	SRR32041993
ONT	F1	1151630	56386740581	48962.5	838323	SRR32041992
Hi-C	F1	880630672	264189201600	150	150	SRR32041991
Short-reads	paternal	367456461	110236938300	150	150	SRR32041989
	maternal	346874717	104062415100	150	150	SRR32041988
ISO-seq	cell_1		33162335681			SRR32041990
	cell_2		45772567488

## Sheet: Table4
Supplementary Table 4 Statistics of read-binning assembly for S. younghusbandi
		Genome size (bp)	Number	N50(bp)
unitig		3672821116	2781	8154812
		Unitig number	Hifireads	Ultra-long reads
reads	hap1	824	1443835	370658
	hap2	728	1465303	375676
	hap3	639	1457519	376492
	hap4	590	1454697	372505
		Genome size (bp)	Number	N50(bp)
contigs	hap1	880993700	204	13492242
	hap2	897491888	146	16928738
	hap3	897295931	156	18297493
	hap4	892982173	134	19338544
	merge	3568763692	640	16442278
		Gap	Number	N50(bp)
final		373	285	37143578
BUSCO
C:99.1%[S:0.3%,D:98.8%],F:0.7%,M:0.2%,n:3640,E:1.1%
Complete BUSCOs (C)				3605
Complete and single-copy BUSCOs (S)				10
Complete and duplicated BUSCOs (D)				3595
Fragmented BUSCOs (F)				27
Missing BUSCOs (M)				8
Total BUSCO groups searched				3640

## Sheet: Table5
Supplementary Table 5 Statistics of trio-based assembly for S. younghusbandi
		No. reads	Total bases	Mean length(bp)
Hi-C	paternal	590888412	88633261800	150
		590888412	88633261800	150
	maternal	591309144	88696371600	150
		591309144	88696371600	150
		Genome size (bp)	Number	N50(bp)
Contigs	paternal	1817190725	488	18036493
	maternal	1821751938	478	15532988
Scaffolds	paternal	1775131819	45	37149762
	maternal	1769396938	45	37787873
	Gaps	Genome size (bp)	Number	N50(bp)
Final assembly	429	3544528757	90	37216398
BUSCO
C:99.1%[S:0.3%,D:98.8%],F:0.7%,M:0.2%,n:3640,E:1.1%
Complete BUSCOs (C)				3604
Complete and single-copy BUSCOs (S)				10
Complete and duplicated BUSCOs (D)				3594
Fragmented BUSCOs (F)				27
Missing BUSCOs (M)				9
Total BUSCO groups searched				3640

## Sheet: Table6
Supplementary Table 6 Summary of repetitive sequences for S. younghuabandi
Class	Coverage	Count	Proportion	Number_of_Distinct_Classifications
DNA	846691847	4056877	0.232051	1375
LINE	337858703	1217616	0.092596	316
LTR	420502552	694627	0.115246	320
Other (Simple Repeat, Microsatellite, RNA)	172957817	1602946	0.0474021	11709
Penelope	7001651	20007	0.00191892	6
Rolling Circle	53389232	93746	0.0146322	43
SINE	40838840	238916	0.0111926	58
Unclassified	154925745	778746	0.0424601	430

## Sheet: Table7
Supplementary Table 7 Synonymous substitutions (Ks) among pairwise homologous chromosomes
Chr	p1 - m1	p1 - m2	p1 - p2	m1 - m2	m1 - p2	m2 - p2	Wave
Chr01	0.0141725	0.0143101	0.0135134	0.0149497	0.014853	0.0144508	-
Chr02	0.0130169	0.0132541	0.0136872	0.0130779	0.013465	0.0130995	-
Chr03	0.0136004	0.0131075	0.0129516	0.0134061	0.0134238	0.0130856	-
Chr05	0.0111372	0.0118332	0.0113426	0.0115981	0.0118836	0.0116486	-
Chr06	0.0121403	0.0119131	0.011851	0.0121575	0.0120576	0.0120515	-
Chr07	0.0126694	0.0121459	0.0121897	0.0123163	0.0120675	0.0124843	-
Chr09	0.0127765	0.0144546	0.0131938	0.015006	0.0135863	0.0132128	-
Chr10	0.0134141	0.0129824	0.0128568	0.0138549	0.014271	0.0139961	-
Chr12	0.0139361	0.0137299	0.0135239	0.0126815	0.0132043	0.0132452	-
Chr13	0.0118408	0.0121213	0.0120717	0.0116285	0.0115278	0.0118151	-
Chr17	0.0120667	0.0119008	0.0125534	0.012308	0.0118648	0.0128869	-
Chr18	0.0135072	0.014055	0.0135895	0.0132872	0.0133136	0.0134234	-
Chr21	0.0138762	0.0140575	0.0143194	0.0140909	0.0140667	0.0144314	-
Chr24	0.0155424	0.0153162	0.0150935	0.0152549	0.0155318	0.0153493	-
Chr25	0.0131581	0.0130907	0.0139983	0.0133344	0.0134544	0.0134189	-
Chr	uf(p) - uf(m)	uf(p) - f(m)	uf(p) - f(p)	uf(m) - f(m)	uf(m) - f(p)	f(m) - f(p)	Wave
Chr11	0.0123013	0.0127213	0.0113038	0.0122126	0.0119849	0.0116039	Wave3
Chr14	0.01307	0.0134781	0.0130771	0.0142113	0.0135317	0.0127491	Wave3
Chr15	0.0100859	0.0210099	0.0207277	0.020896	0.0206506	0.00788842	Wave2
Chr04	0.0111477	0.018005	0.0175019	0.0186126	0.0198218	0.00806914	Wave2
Chr16	0.00684267	0.0180557	0.0182024	0.0177622	0.0178534	0.00558307	Wave2
Chr08	0.00769259	0.0189954	0.018538	0.0178825	0.0180329	0.00584644	Wave2
Chr23	0.00773637	0.0190054	0.0183439	0.0177854	0.0184981	0.00752117	Wave2
Chr20	0.00738119	0.0180525	0.0182829	0.01817	0.0182403	0.00579549	Wave2
Chr19	0.00831207	0.0365055	0.0366913	0.0376845	0.0380648	0.00614505	Wave1
Chr22	0.0107675	0.0470576	0.0453217	0.0492818	0.0470391	0.01098	Wave1

## Sheet: Table8
Supplementary Table 8 Heterozygosity(%) among pairwise homologous chromosomes.
Chromosome	Pairs	Heterozygosity(%)	Type
Chr16	f (m) - f (p)	0.884579	fused quartets
Chr08	f (m) - f (p)	0.898264	fused quartets
Chr20	f (m) - f (p)	0.917429	fused quartets
Chr08	uf (m) - uf (p)	1.03011	fused quartets
Chr19	f (m) - f (p)	1.03773	fused quartets
Chr19	uf (m) - uf (p)	1.04552	fused quartets
Chr23	f (m) - f (p)	1.052	fused quartets
Chr16	uf (m) - uf (p)	1.07387	fused quartets
Chr20	uf (m) - uf (p)	1.07701	fused quartets
Chr04	f (m) - f (p)	1.07829	fused quartets
Chr15	f (m) - f (p)	1.08243	fused quartets
Chr23	uf (m) - uf (p)	1.12658	fused quartets
Chr04	uf (m) - uf (p)	1.16234	fused quartets
Chr22	uf (m) - uf (p)	1.22671	fused quartets
Chr22	f (m) - f (p)	1.33075	fused quartets
Chr15	uf (m) - uf (p)	1.34522	fused quartets
Chr14	f (m) - f (p)	1.54883	fused quartets
Chr11	f (m) - f (p)	1.55162	fused quartets
Chr13	m2-p2	1.55758	unfused quartets
Chr13	m1-p1	1.58001	unfused quartets
Chr14	uf (m) - uf (p)	1.58491	fused quartets
Chr11	uf (m) - uf (p)	1.59769	fused quartets
Chr07	m1-p1	1.62208	unfused quartets
Chr07	m2-p2	1.6358	unfused quartets
Chr03	m1-p1	1.65194	unfused quartets
Chr05	m1-p1	1.67271	unfused quartets
Chr05	m2-p2	1.69849	unfused quartets
Chr17	m2-p2	1.70548	unfused quartets
Chr06	m1-p1	1.71405	unfused quartets
Chr10	m2-p2	1.71487	unfused quartets
Chr17	m1-p1	1.72818	unfused quartets
Chr10	m1-p1	1.73676	unfused quartets
Chr06	m2-p2	1.74442	unfused quartets
Chr03	m2-p2	1.77599	unfused quartets
Chr09	m1-p1	1.79184	unfused quartets
Chr25	m1-p1	1.81295	unfused quartets
Chr25	m2-p2	1.82412	unfused quartets
Chr02	m2-p2	1.82704	unfused quartets
Chr09	m2-p2	1.82857	unfused quartets
Chr02	m1-p1	1.83387	unfused quartets
Chr18	m2-p2	1.91008	unfused quartets
Chr12	m2-p2	1.9227	unfused quartets
Chr01	m1-p1	1.93134	unfused quartets
Chr18	m1-p1	1.93614	unfused quartets
Chr21	m2-p2	1.9394	unfused quartets
Chr24	m1-p1	1.94541	unfused quartets
Chr01	m2-p2	1.96486	unfused quartets
Chr24	m2-p2	1.99275	unfused quartets
Chr21	m1-p1	2.00098	unfused quartets
Chr12	m1-p1	2.05756	unfused quartets

## Sheet: Table9
Supplementary Table 9 Distribution of Cen254 and Cen263 among 90 chromosomes.
Chr	Length	Number of Cen254	Number of Cen263	Chromosome type (Centromere position)	Repeat type
Sy_Chr01_M1	41281545	9	1078	Metacentric/Submetacentric/acrocentric	Cen263
Sy_Chr01_M2	42600769	28	777	Metacentric/Submetacentric/acrocentric	Cen263
Sy_Chr01_P1	43949226	31	2161	Metacentric/Submetacentric/acrocentric	Cen263
Sy_Chr01_P2	44262693	10	2066	Metacentric/Submetacentric/acrocentric	Cen263
Sy_Chr02_M1	34286071	10	545	Metacentric/Submetacentric/acrocentric	Cen263
Sy_Chr02_M2	38223788	14	878	Metacentric/Submetacentric/acrocentric	Cen263
Sy_Chr02_P1	36907772	20	1273	Metacentric/Submetacentric/acrocentric	Cen263
Sy_Chr02_P2	39408494	1	535	Metacentric/Submetacentric/acrocentric	Cen263
Sy_Chr03_M1	45834178	864	3	Telocentric	Cen254
Sy_Chr03_M2	45033994	200	0	Telocentric	Cen254
Sy_Chr03_P1	45339543	1229	1	Telocentric	Cen254
Sy_Chr03_P2	42195739	131	555	Metacentric/Submetacentric/acrocentric	Cen263
Sy_Chr04_15_M2	59133001	22	1331	Metacentric/Submetacentric/acrocentric	Cen263
Sy_Chr04_15_P2	60161718	31	3095	Metacentric/Submetacentric/acrocentric	Cen263
Sy_Chr04_M1	30470787	265	0	Telocentric	Cen254
Sy_Chr04_P1	32614089	448	0	Telocentric	Cen254
Sy_Chr05_M1	48778650	89	2095	Metacentric/Submetacentric/acrocentric	Cen263
Sy_Chr05_M2	50864675	69	1994	Metacentric/Submetacentric/acrocentric	Cen263
Sy_Chr05_P1	49712881	67	2495	Metacentric/Submetacentric/acrocentric	Cen263
Sy_Chr05_P2	52124427	77	2260	Metacentric/Submetacentric/acrocentric	Cen263
Sy_Chr06_M1	42507218	77	6332	Metacentric/Submetacentric/acrocentric	Cen263
Sy_Chr06_M2	40465107	41	5257	Metacentric/Submetacentric/acrocentric	Cen263
Sy_Chr06_P1	40793451	47	4908	Metacentric/Submetacentric/acrocentric	Cen263
Sy_Chr06_P2	43366417	53	2670	Metacentric/Submetacentric/acrocentric	Cen263
Sy_Chr07_M1	52528044	1325	863	Metacentric/Submetacentric/acrocentric	both
Sy_Chr07_M2	54361465	2560	1636	Metacentric/Submetacentric/acrocentric	both
Sy_Chr07_P1	54417488	1129	640	Metacentric/Submetacentric/acrocentric	both
Sy_Chr07_P2	56326161	2935	1360	Metacentric/Submetacentric/acrocentric	both
Sy_Chr08_16_M2	74276067	672	3666	Metacentric/Submetacentric/acrocentric	Cen263
Sy_Chr08_16_P2	74138516	384	3745	Metacentric/Submetacentric/acrocentric	Cen263
Sy_Chr08_M1	35797805	439	197	Metacentric/Submetacentric/acrocentric	Cen254
Sy_Chr08_P1	34736795	1128	78	Metacentric/Submetacentric/acrocentric	Cen254
Sy_Chr09_M1	38085393	56	3261	Metacentric/Submetacentric/acrocentric	Cen263
Sy_Chr09_M2	37104413	16	983	Metacentric/Submetacentric/acrocentric	Cen263
Sy_Chr09_P1	37143578	7	1666	Metacentric/Submetacentric/acrocentric	Cen263
Sy_Chr09_P2	36932588	27	2233	Metacentric/Submetacentric/acrocentric	Cen263
Sy_Chr10_M1	25906595	1169	195	Telocentric	Cen254
Sy_Chr10_M2	25121374	1676	281	Telocentric	Cen254
Sy_Chr10_P1	25327935	253	27	Telocentric	Cen254
Sy_Chr10_P2	24977776	963	109	Telocentric	Cen254
Sy_Chr11_14_M2	61469535	880	0	Metacentric/Submetacentric/acrocentric	Cen254
Sy_Chr11_14_P2	62657866	1530	3	Metacentric/Submetacentric/acrocentric	Cen254
Sy_Chr11_M1	30318811	873	0	Telocentric	Cen254
Sy_Chr11_P1	30033697	217	0	Telocentric	Cen254
Sy_Chr12_M1	29760301	14	1840	Metacentric/Submetacentric/acrocentric	Cen263
Sy_Chr12_M2	29986212	3	1448	Metacentric/Submetacentric/acrocentric	Cen263
Sy_Chr12_P1	29926113	55	3614	Metacentric/Submetacentric/acrocentric	Cen263
Sy_Chr12_P2	30139299	23	2744	Metacentric/Submetacentric/acrocentric	Cen263
Sy_Chr13_M1	32023801	1	551	Metacentric/Submetacentric/acrocentric	Cen263
Sy_Chr13_M2	31391198	6	975	Metacentric/Submetacentric/acrocentric	Cen263
Sy_Chr13_P1	32162027	27	1336	Metacentric/Submetacentric/acrocentric	Cen263
Sy_Chr13_P2	32150066	7	1449	Metacentric/Submetacentric/acrocentric	Cen263
Sy_Chr14_M1	31762771	863	2	Telocentric	Cen254
Sy_Chr14_P1	31474186	598	3	Telocentric	Cen254
Sy_Chr15_M1	31177586	8	741	Metacentric/Submetacentric/acrocentric	Cen263
Sy_Chr15_P1	32726263	15	1563	Metacentric/Submetacentric/acrocentric	Cen263
Sy_Chr16_M1	35703645	1797	976	Metacentric/Submetacentric/acrocentric	both
Sy_Chr16_P1	36178506	1673	1026	Metacentric/Submetacentric/acrocentric	both
Sy_Chr17_M1	33029679	1354	45	Telocentric	Cen254
Sy_Chr17_M2	31158227	17	2037	Metacentric/Submetacentric/acrocentric	Cen263
Sy_Chr17_P1	33427526	17	2743	Metacentric/Submetacentric/acrocentric	Cen263
Sy_Chr17_P2	33977830	1191	81	Telocentric	Cen254
Sy_Chr18_M1	36267531	3387	27	Metacentric/Submetacentric/acrocentric	Cen254
Sy_Chr18_M2	36539188	2002	30	Metacentric/Submetacentric/acrocentric	Cen254
Sy_Chr18_P1	36454277	3811	1	Metacentric/Submetacentric/acrocentric	Cen254
Sy_Chr18_P2	36603495	3755	27	Metacentric/Submetacentric/acrocentric	Cen254
Sy_Chr19_22_M2	75691561	13	1749	Metacentric/Submetacentric/acrocentric	Cen263
Sy_Chr19_22_P2	70736621	15	2637	Metacentric/Submetacentric/acrocentric	Cen263
Sy_Chr19_M1	36468339	15	2660	Metacentric/Submetacentric/acrocentric	Cen263
Sy_Chr19_P1	35769050	7	1421	Metacentric/Submetacentric/acrocentric	Cen263
Sy_Chr20_23_M2	67882479	1459	1484	Metacentric/Submetacentric/acrocentric	both
Sy_Chr20_23_P2	67940996	1349	1218	Metacentric/Submetacentric/acrocentric	both
Sy_Chr20_M1	37077753	15	799	Metacentric/Submetacentric/acrocentric	Cen263
Sy_Chr20_P1	36036474	24	1667	Metacentric/Submetacentric/acrocentric	Cen263
Sy_Chr21_M1	27341334	2	397	Metacentric/Submetacentric/acrocentric	Cen263
Sy_Chr21_M2	30397201	73	2618	Metacentric/Submetacentric/acrocentric	Cen263
Sy_Chr21_P1	28369317	2253	593	Metacentric/Submetacentric/acrocentric	both
Sy_Chr21_P2	30264918	72	3534	Metacentric/Submetacentric/acrocentric	Cen263
Sy_Chr22_M1	38177828	257	1	Telocentric	Cen254
Sy_Chr22_P1	31021630	186	6	Telocentric	Cen254
Sy_Chr23_M1	30443415	214	0	Telocentric	Cen254
Sy_Chr23_P1	30316901	356	5	Telocentric	Cen254
Sy_Chr24_M1	26775165	3498	72	Metacentric/Submetacentric/acrocentric	Cen254
Sy_Chr24_M2	27830021	6030	88	Metacentric/Submetacentric/acrocentric	Cen254
Sy_Chr24_P1	27047051	4444	75	Metacentric/Submetacentric/acrocentric	Cen254
Sy_Chr24_P2	26971957	3198	434	Metacentric/Submetacentric/acrocentric	Cen254
Sy_Chr25_M1	26854546	637	0	Telocentric	Cen254
Sy_Chr25_M2	26218163	1742	0	Telocentric	Cen254
Sy_Chr25_P1	25511385	333	0	Telocentric	Cen254
Sy_Chr25_P2	26374036	682	3	Telocentric	Cen254
Cen263	catttttcatgtgcatgaagctttgctcttaaaattgcatttagcaactttttctcactg agaaagatgtttttgagcatctgtggcctcgcattctcataatttgcttatttgcactaa aacacagaattggtgttcttagaagctctaaagaagtgattttgtgcatttaagctctaa aatgactttttctgcaaaaaagctcaaacacatgaaaatctgtcttctgcattgcaaaaa actgttcatttcattagaaagaaa
Cen254	catttatcatgtttttgagctttgctcttaaaattgcatttagcaactttttctcactg aaacagaagtttttgagcatccgtggcctcgcaatctcatcatttgcacta aacacagaattggtgttctcagaagctataaagaagtgattttgtgcaattaagctctaa aatgaccttttcttcaaaaaagcttaaacaagtgaaaatctgtcttctgcattgcaaaaa acatttcatttcattagaaagaaa

## Sheet: Table10
Supplementary Table 10 RNA-seq data used in this study.
Condition	Tissues	Biological replicate	Accession
pool	spleen	NA	SRR36802182
pool	skin	NA	SRR36802183
pool	muscle	NA	SRR36802185
pool	liver	NA	SRR36802186
pool	kidney	NA	SRR36802179
pool	heart	NA	SRR36802146
pool	gut	NA	SRR36802221
pool	gill	NA	SRR36802181
pool	brain	NA	SRR36802184
pool	bone	NA	SRR36802187
pool	bladder	NA	SRR36802222
control	muscle	rep6	SRR36802192
control	muscle	rep5	SRR36802197
control	muscle	rep4	SRR36802203
control	muscle	rep3	SRR36802208
control	muscle	rep2	SRR36802214
control	muscle	rep1	SRR36802219
control	liver	rep6	SRR36802193
control	liver	rep5	SRR36802198
control	liver	rep4	SRR36802204
control	liver	rep3	SRR36802209
control	liver	rep2	SRR36802215
control	liver	rep1	SRR36802220
control	heart	rep6	SRR36802188
control	heart	rep5	SRR36802194
control	heart	rep4	SRR36802199
control	heart	rep3	SRR36802205
control	heart	rep2	SRR36802210
control	heart	rep1	SRR36802216
control	gill	rep6	SRR36802189
control	gill	rep5	SRR36802195
control	gill	rep4	SRR36802200
control	gill	rep3	SRR36802206
control	gill	rep2	SRR36802211
control	gill	rep1	SRR36802217
control	brain	rep6	SRR36802190
control	brain	rep5	SRR36802196
control	brain	rep4	SRR36802201
control	brain	rep3	SRR36802207
control	brain	rep2	SRR36802212
control	brain	rep1	SRR36802218
cold-exposure	muscle	rep6	SRR36802151
cold-exposure	muscle	rep5	SRR36802156
cold-exposure	muscle	rep4	SRR36802161
cold-exposure	muscle	rep3	SRR36802166
cold-exposure	muscle	rep2	SRR36802172
cold-exposure	muscle	rep1	SRR36802177
cold-exposure	liver	rep6	SRR36802152
cold-exposure	liver	rep5	SRR36802157
cold-exposure	liver	rep4	SRR36802162
cold-exposure	liver	rep3	SRR36802167
cold-exposure	liver	rep2	SRR36802173
cold-exposure	liver	rep1	SRR36802178
cold-exposure	heart	rep6	SRR36802148
cold-exposure	heart	rep5	SRR36802153
cold-exposure	heart	rep3	SRR36802163
cold-exposure	heart	rep2	SRR36802168
cold-exposure	heart	rep1	SRR36802174
cold-exposure	gill	rep6	SRR36802149
cold-exposure	gill	rep5	SRR36802154
cold-exposure	gill	rep4	SRR36802159
cold-exposure	gill	rep3	SRR36802164
cold-exposure	gill	rep2	SRR36802170
cold-exposure	gill	rep1	SRR36802175
cold-exposure	brain	rep6	SRR36802150
cold-exposure	brain	rep5	SRR36802155
cold-exposure	brain	rep4	SRR36802160
cold-exposure	brain	rep3	SRR36802165
cold-exposure	brain	rep2	SRR36802171
cold-exposure	brain	rep1	SRR36802176

[truncated: 5 more sheets: Table11, Table12, Table13, Table14, Table15]
